# Supplementary material for: Synthesis and Biological Evaluation of New Quinoline and Anthranilic Acid Derivatives as Potential Quorum Sensing Inhibitors
Source: Molecules. 2023 Aug 3;28(15):5866. doi: 10.3390/molecules28155866 (PMC10420644; doi:10.3390/molecules28155866)
Supplement: Supplementary file 1 [file molecules-28-05866-s001.zip]

Archive with 1 entries (1 files):
- molecules-2516938-supplementary.pdf
